# Supplementary material for: Distinct shared and compartment-enriched oncogenic networks drive primary versus metastatic breast cancer
Source: Nat Commun. 2023 Jul 18;14:4313. doi: 10.1038/s41467-023-39935-y (PMC10354065; doi:10.1038/s41467-023-39935-y)
Supplement: Supplementary file 4 — Supplementary Data 1-5 [file 41467_2023_39935_MOESM4_ESM.xlsx]

## Sheet: S1.primary.filtered.clonal
sample	Met	Exoc6b	Plag1	Prlr	Nf1	Jup	Foxp1	Nfib	Kdm6a	Fbxw7	Wwc1	Ptpn4	Nipbl	Fbxw11	Rasa1	Pparg	Mllt10	En2	Dmxl1	Chd1	Chchd7	Top1	Tgfbr1	St5	Spnb2	Smad4	Slain2	Sfi1	Prr5l	Polk	Pdzd8	Pds5a	Mll5	Map3k3	Larp1	Itch	Fat1	Erp44	Dear1	Clock	Zfx	Vkorc1l1	Ugcg	Ube2n	Tsix	Trit1	Stx6	Stat5b	Socs5
34_63-4L	1	1				1
1_21-2L	1	1												1
5_132-4L	1			1	1		1							1				1		1					1						1											1
9_215-3R2	1			1																1
61_246-2R	1						1																															1
15_363-2R	1																																																1
19_393-2L1	1
22_434-5L	1
29_518-5L	1												1
31_598-3L	1
57_141-4R	1																1																							1
61_247-3R1	1							1											1																			1			1
65_326-2L	1										1						1
68_355-4L	1													1																						1													1
72_390-4L	1												1
74_425-3L	1
84_597-3L	1																						1
85_633-2L	1																			1					1										1	1
9_219-4R1		1		1																							1						1
37_129-3R2		1		1								1					1												1											1							1
23_446-2L		1					1
77_479-2R		1					1																																					1
78_510-3L		1					1												1																														1
32_16-3L		1																																									1
32_17-3R1		1
35_159-2L		1										1
82_567-3L1		1																											1
6_168-2L			1
17_379-4L			1
17_380-5L			1
21_402-3R			1													1					1								1									1			1
27_495-3L1			1																																													1
30_580-4R1			1																		1
30_581-4R2			1																		1
56_400-5L			1																		1													1
87_640-3L			1										1								1			1								1
4_128-3R1				1			1			1		1				1			1			1									1				1							1			1
9_217-4L1				1												1		1						1
26_492-3L2				1				1	1							1
28_516-3R				1																		1
75_453-4L					1	1				1		1			1		1		1			1						1															1	1
86_637-3R					1	1				1																		1
81_558-3L					1		1																		1	1	1						1				1				1
7_169-1R					1													1					1
7_170-3R					1																	1														1							1			1
10_297-4L1					1				1																					1					1
90_696-3L					1			1						1											1	1	1						1				1
18_386-2R						1																												1
73_404-3L						1
75_451-3L						1						1																																		1
89_688-2R						1
91_702-4R						1				1	1	1	1	1	1																	1							1
4_130-4R							1	1																				1	1
2_77-4L
3_86-3R2
4_126-2R2
8_193-2L
8_194-5L																											1							1
11_304-3R2
12_325-5R
13_347-2R
14_350-2L
16_375-4R
17_378-3R																																																1
20_401-2L
24_465-2R2
25_474-3L
28_517-4R
33_55-4R1
33_57-4L1
34_61-3L
34_62-3R
36_85-3R1
36_87-3R3
37_127-2R2
38_192-1
39_251-3L1
57_136-3L1																1
57_143-5L1															1								1	1																1
58_177-5L1
59_185-2R
60_200-5L								1			1		1																																	1
62_255-3R1											1								1
62_257-4R1
63_265-3R1									1											1											1
63_266-3L																										1
64_314-1L
65_327-3L										1					1																								1
66_337-1L										1																													1
66_338-2L																																1
66_339-4R								1																																							1
67_344-4L									1									1																											1
67_345-5R											1									1								1
68_354-3R
69_366-3R
70_368-4L1																														1	1				1
71_371-2R
72_389-3R
73_405-3R																										1
75_452-3R
76_454-2L1
76_456-3L									1																					1			1
76_457-3R											1		1																									1
76_458-4R								1									1						1																			1
77_481-3L2																																		1
78_511-3R																		1
79_543-3R									1															1
80_551-5L
83_569-2R																														1
83_570-4L																																															1
86_638-4L										1																													1	1					1
87_639-3R																																1
88_649-3R
88_650-3L
90_697-4L									1																											1	1											1
91_701-2R														1	1																						1							1
[truncated: 26 more columns]

## Sheet: S2.metastatic.filtered.clonal
sample	Met	Prlr	Wdr33	Srgap2	Sncaip	Nf1	Lrch3	Fbxw4	Add3	Tnrc6b	Stat5b	Pten	Pbrm1	Jup	Hpd	Grhl1	Cyp2c67	Cdc42bpa	Ubxn7	Stag2	Ppfibp1	Ncoa6	Mtmr3	Lrrc56	Hras1	Ep300	Asxl2	Abcb7	Zfml	Vps54	Tm9sf3	Stau1	Stat5a	Spop	Slc24a4	Sfi1	Sec24a	Rft1	Pspc1	Prkacb	Plk4	Nsun5	Notch1	Mid2	Map3k3	Lrig2	Hectd1	Ep400	Eaf2
55_322-3b-Met1	1	1	1																				1									1
112_444-3b-Met3	1	1		1		1	1			1		1																	1		1			1														1	1
55_324-3b-Met3	1	1				1												1					1
112_445-3b-Met4	1	1				1				1		1																			1	1	1	1					1							1			1
112_443-3b-Met2	1	1																					1																							1
116_623-3b-Met1	1	1									1
116_624-3b-Met2	1	1									1																		1				1													1			1
3_88-3b-Met	1			1						1			1					1										1		1										1			1
73_410-3a-Met3	1			1														1			1					1	1											1	1		1						1
22_435-3b-Met	1					1	1
13_348-3b-Met1	1
13_349-3b-Met2	1
19_396-3b-Met	1							1			1		1																		1		1			1							1					1
21_403-3b-Met	1
25_476-3b-Met2	1
63_267-3a-Met	1									1			1									1														1
72_392-3a-Met	1																											1						1
73_408-3a-Met1	1																	1			1					1	1											1			1						1
73_409-3a-Met2	1																	1			1					1	1											1			1						1
73_411-3a-Met4	1												1					1			1					1	1											1			1						1
107_157-3a-Met1	1
107_158-3a-Met2	1
112_442-3b-Met1		1	1	1		1						1	1									1								1		1							1	1						1		1
55_323-3b-Met2		1		1		1	1						1						1							1						1								1
108_190-3a-Met		1
89_689-3a-Met1			1		1			1	1					1	1	1	1
89_690-3a-Met2			1		1			1	1					1	1	1	1
89_691-3a-Met3			1		1			1	1			1		1	1	1	1
89_692-3a-Met4			1		1			1	1					1	1	1	1
89_693-3a-Met5			1		1			1	1			1		1	1	1	1											1
89_694-3a-Met6			1		1			1	1					1	1	1	1
17_381-3b-Met				1							1												1						1	1			1			1
83_573-3a-Met3				1																	1							1		1	1			1		1												1
2_78-3b-Met					1				1	1	1																										1
68_360-3a-Met3						1
8_195-3b-Met
15_364-3b-Met
25_475-3b-Met1
25_477-3b-Met3
25_478-3b-Met4
30_585-3b-Met1
30_586-3b-Met2
30_587-3b-Met3
30_588-3b-Met4
30_589-3b-Met5											1
31_599-3b-Met1																												1												1
31_600-3b-Met2
31_601-3b-Met3
31_602-3b-Met4
31_603-3b-Met5
31_604-3b-Met6
31_605-3b-Met7
31_606-3b-Met8
31_607-3b-Met9
31_608-3b-Met10
39_254-3b-Met																																							1
62_259-3a-Met1
62_260-3a-Met2																				1
68_356-3a-Met1										1													1
68_358-3a-Met2																				1
70_370-3a-Met												1																															1
77_482-3a-Met1																				1				1	1																				1
77_483-3a-Met2																								1	1																				1
77_484-3a-Met3							1												1																1							1		1
77_485-3a-Met4							1												1																1							1		1
77_486-3a-Met5																				1				1	1																				1
77_487-3a-Met6																				1				1	1																				1
77_488-3a-Met7							1												1																1							1		1
77_489-3a-Met8							1												1																1							1		1
83_571-3a-Met1																						1															1												1
83_572-3a-Met2																						1															1
83_574-3a-Met4																						1															1
106_110-3a-Met																								1	1		1
109_212-3a-Met
110_264-3a-Met
111_272-3a-Met
113_448-3a-Met
114_538-3b-Met																													1														1
115_542-3a-Met
[truncated: 31 more columns]

## Sheet: S3.primary.filtered.subclonal
sample	Met	Utrn	Nf1	Rasa1	Sfi1	Trps1	Prlr	Nfib	Kdm6a	Nipbl	Zcchc7	Plag1	Ncor1	Fbxw7	Gsk3b	Wnk1	Stat5b	Setd5	Lrp6	Jup	Grlf1	Crebbp	Spnb2	Pdzd8	Notch1	Eps15	Epc2	Ube2d3	Top1	Taok1	Rev1	Rap1a	Pten	Pik3r1	Phf20l1	Mll5	Mapk8	Larp1	Fnip1	Fbxw11	Chd1	Zranb1	Zfp592	Ubxn7	Tgfbr1	Smad4	Sec24b	Ggnbp2	Fbxw4
5_132-4L	1	1	1				1						1		1				1			1	1	1						1	1				1					1	1
68_355-4L	1	1	1					1			1																								1					1
24_465-2R2	1		1																														1										1				1
29_518-5L	1		1							1	1				1						1																1		1			1
36_85-3R1	1			1				1
1_21-2L	1										1		1																											1
9_215-3R2	1						1																																		1
15_363-2R	1																																	1		1	1
19_393-2L1	1											1
22_434-5L	1															1										1
25_474-3L	1
31_598-3L	1																											1													1
33_55-4R1	1								1			1										1
34_63-4L	1																			1
57_141-4R	1								1					1																																			1
61_246-2R	1
61_247-3R1	1							1																										1			1
65_326-2L	1
72_390-4L	1									1
74_425-3L	1
84_597-3L	1																																												1
85_633-2L	1									1	1		1										1															1			1
68_354-3R		1	1	1	1	1	1	1	1	1	1		1	1	1		1	1			1	1	1				1	1			1	1	1		1				1					1	1		1
75_453-4L		1	1	1	1									1						1						1			1				1															1
67_345-5R		1	1		1		1		1		1		1			1					1		1			1				1		1						1		1	1		1		1				1
66_337-1L		1	1			1				1				1	1						1	1											1				1
64_314-1L		1	1								1				1	1	1	1	1																1			1				1						1
91_702-4R		1		1						1				1						1		1					1													1
8_194-5L		1			1																											1
21_402-3R		1			1						1	1												1
67_344-4L		1			1			1	1				1
75_451-3L		1				1												1	1	1			1	1				1				1		1				1									1		1
6_168-2L		1										1																			1
26_492-3L2		1					1	1	1										1											1							1
35_159-2L		1					1									1								1
36_87-3R3		1																									1									1
66_339-4R		1						1													1	1					1		1			1												1
77_481-3L2		1																															1
83_570-4L		1																			1
87_639-3R		1
90_697-4L		1							1							1	1
28_517-4R			1	1																					1																	1
65_327-3L			1	1										1
86_637-3R			1		1									1	1			1		1												1																	1
80_551-5L			1			1					1		1	1					1							1	1							1
90_696-3L			1			1		1	1														1													1				1			1			1
4_126-2R2			1
7_169-1R			1																																										1
7_170-3R			1										1																1										1
10_297-4L1			1						1														1								1							1	1
28_516-3R			1				1																						1	1																		1
81_558-3L			1																1				1		1											1										1		1
88_650-3L			1								1		1	1		1			1		1					1		1	1	1														1		1	1
4_130-4R				1	1			1			1																						1
18_386-2R				1	1															1		1																				1
30_580-4R1				1		1		1				1					1
87_640-3L				1		1				1	1	1						1	1	1				1							1
3_86-3R2				1						1
16_375-4R				1				1																				1								1					1		1			1		1
17_379-4L				1								1					1										1
27_495-3L1				1						1		1			1		1									1	1	1					1
37_127-2R2				1			1																		1
56_400-5L				1					1			1	1																													1
57_136-3L1				1					1																							1			1								1
57_143-5L1				1																											1														1
75_452-3R				1
91_701-2R				1																																				1
11_304-3R2					1																																						1
58_177-5L1					1											1																															1
70_368-4L1					1			1																1														1
77_479-2R					1											1	1				1	1
79_543-3R					1				1				1
82_567-3L1					1																														1
63_265-3R1						1			1				1											1													1				1						1
73_404-3L						1														1
76_457-3R						1				1																			1										1
76_458-4R						1		1											1							1								1											1
78_510-3L						1										1																			1
86_638-4L						1								1
88_649-3R						1																			1
2_77-4L																															1													1
4_128-3R1							1							1							1			1					1									1										1	1
8_193-2L
9_217-4L1							1																							1														1
9_219-4R1							1																													1
12_325-5R
13_347-2R															1
14_350-2L															1							1				1
17_378-3R												1					1
17_380-5L												1		1	1		1
20_401-2L
23_446-2L																												1		1									1			1
30_581-4R2												1
32_16-3L
32_17-3R1																		1
33_57-4L1							1																		1
34_61-3L																									1
34_62-3R							1			1															1
37_129-3R2							1
38_192-1																																		1
39_251-3L1
59_185-2R																		1							1
60_200-5L								1		1																								1			1
62_255-3R1
62_257-4R1
63_266-3L																																														1
66_338-2L																																												1
69_366-3R																											1
71_371-2R										1								1
72_389-3R															1																								1
73_405-3R																		1																												1
76_454-2L1
76_456-3L									1																											1
78_511-3R
83_569-2R
89_688-2R																				1																													1
[truncated: 52 more columns]

## Sheet: S4.metastatic.filtered.subclona
rowname	Met	Ctnna3	Sfi1	Fhit	Cntnap2	Tnrc6b	Il1rapl1	Dmd	Csmd1	Wdr33	Lrp1b	Stat5b	Lingo2	Prlr	Macrod2	Gsk3b	Grid2	Fbxw4	Ash1l	Dlg2	Csmd3	Add3	A2bp1	Zfp148	Zfml	Ppfibp1	Nt5c2	Il1rapl2	Map3k2	Magi2	Gpc5	Ubxn7	Stk11	Sbno2	Rod1	Rbm16	Rap1a	Pten	Prkacb	Nrxn3	Gpbp1	Zzz3	Vta1	Tab2	Sumo1	Sppl3	Smad2	Rala	Raf1
106_110-3a-Met	1
107_157-3a-Met1	1
107_158-3a-Met2	1
108_190-3a-Met	1													1
109_212-3a-Met	1	1	1					1	1	1	1		1		1		1	1	1	1	1		1		1		1	1		1	1					1	1		1		1	1	1		1	1
110_264-3a-Met
111_272-3a-Met
112_442-3b-Met1	1	1			1	1	1	1	1	1	1			1	1	1	1	1		1	1		1	1			1								1		1	1	1			1		1	1		1
112_443-3b-Met2	1			1	1				1					1		1	1		1																						1		1				1
112_444-3b-Met3	1	1	1		1	1	1	1	1	1	1			1	1	1			1				1	1	1	1		1		1	1	1	1		1			1	1			1						1
112_445-3b-Met4	1	1			1	1	1	1			1	1		1		1		1	1	1	1	1		1				1	1		1			1	1		1	1			1			1	1	1	1	1
113_448-3a-Met
114_538-3b-Met	1		1						1			1												1	1		1		1						1							1							1
115_542-3a-Met
116_623-3b-Met1	1	1				1						1		1											1																								1
116_624-3b-Met2	1			1			1					1		1		1					1				1		1																1	1				1
13_348-3b-Met1	1												1	1										1													1							1
13_349-3b-Met2	1			1			1				1								1	1																					1						1
15_364-3b-Met	1																																						1
17_381-3b-Met	1		1	1	1			1	1	1	1	1			1				1				1	1	1	1		1			1				1													1
19_396-3b-Met	1		1									1						1		1							1				1					1
21_403-3b-Met	1							1			1								1								1																					1
22_435-3b-Met	1			1		1	1	1	1							1			1										1																	1	1
25_475-3b-Met1	1
25_476-3b-Met2	1	1	1		1		1	1	1		1		1		1		1			1	1		1				1			1												1			1
25_477-3b-Met3	1
25_478-3b-Met4	1													1
2_78-3b-Met	1				1	1		1	1		1	1										1					1															1	1						1
30_585-3b-Met1	1											1				1											1
30_586-3b-Met2	1											1
30_587-3b-Met3	1											1						1
30_588-3b-Met4	1											1										1							1
30_589-3b-Met5	1			1	1							1	1							1										1											1	1							1
31_599-3b-Met1	1	1	1	1	1	1		1	1		1		1		1		1		1	1	1	1	1	1	1				1	1	1	1			1	1	1		1						1	1
31_600-3b-Met2	1																																1	1														1
31_601-3b-Met3	1																																1	1
31_602-3b-Met4	1																																1	1
31_603-3b-Met5	1																																1	1
31_604-3b-Met6	1			1												1																	1	1
31_605-3b-Met7	1																																1	1
31_606-3b-Met8	1		1																														1	1
31_607-3b-Met9	1																																1	1
31_608-3b-Met10	1																																1	1
39_254-3b-Met	1									1									1																			1									1
3_88-3b-Met	1		1	1	1	1	1	1					1	1	1		1				1	1		1			1	1		1	1				1	1	1		1			1	1	1	1	1		1	1
55_322-3b-Met1	1			1			1		1	1				1			1							1		1										1										1			1
55_323-3b-Met2	1		1	1							1			1			1						1	1	1			1		1	1	1							1		1			1
55_324-3b-Met3	1							1						1	1												1					1
62_259-3a-Met1	1	1	1	1	1	1	1	1	1	1	1		1		1	1	1	1	1	1	1	1	1	1	1	1	1	1	1	1	1	1			1	1	1		1	1	1		1	1	1	1	1	1	1
62_260-3a-Met2	1	1	1	1	1	1	1	1	1	1	1	1	1	1	1	1		1	1	1	1	1	1			1		1	1	1	1	1			1	1	1	1		1	1		1	1	1	1			1
63_267-3a-Met	1	1	1	1	1	1		1	1				1			1	1						1					1		1						1				1			1
68_356-3a-Met1	1					1
68_358-3a-Met2
68_360-3a-Met3	1																																				1
70_370-3a-Met	1																			1																		1
72_392-3a-Met	1	1		1		1			1				1		1		1				1				1			1	1	1								1		1
73_408-3a-Met1	1																									1
73_409-3a-Met2	1						1																			1
73_410-3a-Met3	1																									1
73_411-3a-Met4	1																									1
77_482-3a-Met1	1																																							1
77_483-3a-Met2	1	1	1	1		1	1				1				1	1	1			1	1		1		1	1			1						1	1		1	1	1			1			1		1	1
77_484-3a-Met3	1				1																											1
77_485-3a-Met4	1					1									1																	1
77_486-3a-Met5	1	1	1		1	1				1			1					1			1			1				1	1										1	1	1	1		1
77_487-3a-Met6	1																																							1
77_488-3a-Met7	1																															1
77_489-3a-Met8	1																															1
83_571-3a-Met1	1	1						1					1							1			1
83_572-3a-Met2	1	1
83_573-3a-Met3	1	1	1	1	1		1		1	1	1	1	1		1	1	1						1		1	1		1			1						1			1	1						1
83_574-3a-Met4	1												1
89_689-3a-Met1	1	1	1		1		1			1						1		1				1				1														1					1		1
89_690-3a-Met2	1									1								1				1
89_691-3a-Met3	1	1	1		1	1		1		1	1		1					1	1			1																1
89_692-3a-Met4	1	1							1	1								1			1	1
89_693-3a-Met5	1									1							1	1				1																1
89_694-3a-Met6	1						1			1		1						1				1							1							1
8_195-3b-Met	1			1			1												1
[truncated: 58 more columns]

## Sheet: S5.Primary.mets.clonality
UCSC-track_cMet_primary_filtered_subclonal													Met	Met
Pair 1													Exoc6b	Prlr
track name=same/31_598-3L/primary.Met visibility=2 description="31_598-3L / same / primary" color=0,0,205													Plag1	Wdr33
chr6 17420617 17420618 intron_1													Prlr	Srgap2
chr6 17436198 17436199 intron_1													Nf1	Sncaip
chr6 17436201 17436202 intron_1													Jup	Nf1
chr6 17436202 17436203 intron_1													Foxp1	Lrch3
													Nfib	Fbxw4
UCSC-track_cMet_metastasis_ Filtered_subclonal													Kdm6a	Add3
track name=same/31_600-3b-Met2/metastasis.Met visibility=2 description="31_600-3b-Met2 / same / metastasis" color=0,0,205													Fbxw7	Tnrc6b
chr6 17436202 17436203 intron_1													Wwc1	Stat5b
track name=same/31_601-3b-Met3/metastasis.Met visibility=2 description="31_601-3b-Met3 / same / metastasis" color=0,0,205													Ptpn4	Pten
chr6 17436202 17436203 intron_1													Nipbl	Pbrm1
track name=same/31_602-3b-Met4/metastasis.Met visibility=2 description="31_602-3b-Met4 / same / metastasis" color=0,0,205													Fbxw11	Jup
chr6 17436202 17436203 intron_1													Rasa1	Hpd
track name=same/31_603-3b-Met5/metastasis.Met visibility=2 description="31_603-3b-Met5 / same / metastasis" color=0,0,205													Pparg	Grhl1
chr6 17436202 17436203 intron_1													Mllt10	Cyp2c67
track name=same/31_604-3b-Met6/metastasis.Met visibility=2 description="31_604-3b-Met6 / same / metastasis" color=0,0,205													En2	Cdc42bpa
chr6 17436202 17436203 intron_1
track name=same/31_605-3b-Met7/metastasis.Met visibility=2 description="31_605-3b-Met7 / same / metastasis" color=0,0,205
chr6 17436202 17436203 intron_1
track name=same/31_606-3b-Met8/metastasis.Met visibility=2 description="31_606-3b-Met8 / same / metastasis" color=0,0,205
chr6 17436202 17436203 intron_1
track name=same/31_607-3b-Met9/metastasis.Met visibility=2 description="31_607-3b-Met9 / same / metastasis" color=0,0,205
chr6 17436202 17436203 intron_1
track name=same/31_608-3b-Met10/metastasis.Met visibility=2 description="31_608-3b-Met10 / same / metastasis" color=0,0,205													Summary
chr6 17436202 17436203 intron_1													6 genes
													10 pairs
Pair 2													37 metastases chased back to primary
track name=same/72_390-4L/primary.Met visibility=2 description="72_390-4L / same / primary" color=0,0,205
chr6 17408640 17408641 5_prime													Only 2 genes with mice having Primary-Metastasis pairs are not clonally related
UCSC-track_cMet_metastasis_ Filtered_subclonal
track name=same/72_392-3a-Met/metastasis.Met visibility=2 description="72_392-3a-Met / same / metastasis" color=0,0,205
chr6 17408640 17408641 5_prime
Pair 3
track name=same/25_474-3L/primary.Met visibility=2 description="25_474-3L / same / primary" color=0,0,205
chr6 17413148 17413149 5_prime
chr6 17413149 17413150 5_prime
track name=same/25_475-3b-Met1/metastasis.Met visibility=2 description="25_475-3b-Met1 / same / metastasis" color=0,0,205
chr6 17413148 17413149 5_prime
track name=same/25_476-3b-Met2/metastasis.Met visibility=2 description="25_476-3b-Met2 / same / metastasis" color=0,0,205
chr6 17412840 17412841 5_prime
Pair 4
track name=same/19_393-2L1/primary.Met visibility=2 description="19_393-2L1 / same / primary" color=0,0,205
chr6 17439278 17439279 intron_2
chr6 17439281 17439282 intron_2
chr6 17439282 17439283 intron_2
track name=same/19_396-3b-Met/metastasis.Met visibility=2 description="19_396-3b-Met / same / metastasis" color=0,0,205
chr6 17414760 17414761 intron_1
chr6 17439278 17439279 intron_2
Pai 5 - no clonality
track name=same/22_434-5L/primary.Met visibility=2 description="22_434-5L / same / primary" color=0,0,205
chr6 17420959 17420960 intron_1
track name=same/22_435-3b-Met/metastasis.Met visibility=2 description="22_435-3b-Met / same / metastasis" color=0,0,205
chr6 17427605 17427606 intron_1
UCSC-track_Jup_primary_filtered_subclonal
track name=same/89_688-2R/primary.Jup visibility=2 description="89_688-2R / same / primary" color=0,0,205
chr11 100245624 100245625 intron_2
UCSC-track_Jup_metastasis_ Filtered_subclonal
track name=same/89_689-3a-Met1/metastasis.Jup visibility=2 description="89_689-3a-Met1 / same / metastasis" color=0,0,205
chr11 100245624 100245625 intron_2
track name=same/89_690-3a-Met2/metastasis.Jup visibility=2 description="89_690-3a-Met2 / same / metastasis" color=0,0,205
chr11 100245624 100245625 intron_2
track name=same/89_691-3a-Met3/metastasis.Jup visibility=2 description="89_691-3a-Met3 / same / metastasis" color=0,0,205
chr11 100245624 100245625 intron_2
track name=same/89_692-3a-Met4/metastasis.Jup visibility=2 description="89_692-3a-Met4 / same / metastasis" color=0,0,205
chr11 100245624 100245625 intron_2
track name=same/89_693-3a-Met5/metastasis.Jup visibility=2 description="89_693-3a-Met5 / same / metastasis" color=0,0,205
chr11 100245624 100245625 intron_2
track name=same/89_694-3a-Met6/metastasis.Jup visibility=2 description="89_694-3a-Met6 / same / metastasis" color=0,0,205
UCSC-track_Stat5b_primary_filtered_subclonal
Pair 1
track name=same/17_378-3R/primary.Stat5b visibility=2 description="17_378-3R / same / primary" color=0,0,205
chr11 100675597 100675598 intron_1
chr11 100709057 100709058 intron_1
track name=same/17_379-4L/primary.Stat5b visibility=2 description="17_379-4L / same / primary" color=0,0,205
chr11 100675597 100675598 intron_1
track name=same/17_380-5L/primary.Stat5b visibility=2 description="17_380-5L / same / primary" color=0,0,205
chr11 100675597 100675598 intron_1
UCSC-track_Stat5b_metastasis_ Filtered_subclonal
track name=same/17_381-3b-Met/metastasis.Stat5b visibility=2 description="17_381-3b-Met / same / metastasis" color=0,0,205
chr11 100675597 100675598 intron_1
Pair 2
UCSC-track_Stat5b_primary_filtered_subclonal
track name=same/30_580-4R1/primary.Stat5b visibility=2 description="30_580-4R1 / same / primary" color=0,0,205
chr11 100676845 100676846 intron_1
chr11 100679518 100679519 intron_1
chr11 100680499 100680500 intron_1
chr11 100710544 100710545 intron_1
chr11 100718484 100718485 5_prime
UCSC-track_Stat5b_metastasis_ Filtered_subclonal
track name=same/30_585-3b-Met1/metastasis.Stat5b visibility=2 description="30_585-3b-Met1 / same / metastasis" color=0,0,205
chr11 100679564 100679565 intron_1
chr11 100680497 100680498 intron_1
chr11 100680499 100680500 intron_1
track name=same/30_586-3b-Met2/metastasis.Stat5b visibility=2 description="30_586-3b-Met2 / same / metastasis" color=0,0,205
chr11 100680499 100680500 intron_1
track name=same/30_587-3b-Met3/metastasis.Stat5b visibility=2 description="30_587-3b-Met3 / same / metastasis" color=0,0,205
chr11 100680499 100680500 intron_1
track name=same/30_588-3b-Met4/metastasis.Stat5b visibility=2 description="30_588-3b-Met4 / same / metastasis" color=0,0,205
chr11 100680499 100680500 intron_1
track name=same/30_589-3b-Met5/metastasis.Stat5b visibility=2 description="30_589-3b-Met5 / same / metastasis" color=0,0,205
UCSC-track_Map3k3_primary_filtered_clonal
browser position chr11:105941215-106021748
track name=same/18_386-2R/primary.Map3k3 visibility=2 description="18_386-2R / same / primary" color=0,0,205
chr11 105952841 105952842 intron_1
track name=same/56_400-5L/primary.Map3k3 visibility=2 description="56_400-5L / same / primary" color=0,0,205
chr11 105962370 105962371 intron_2
track name=same/77_481-3L2/primary.Map3k3 visibility=2 description="77_481-3L2 / same / primary" color=0,0,205
chr11 105948356 105948357 intron_1
track name=same/8_194-5L/primary.Map3k3 visibility=2 description="8_194-5L / same / primary" color=0,0,205
chr11 105973202 105973203 intron_3
UCSC-track_Map3k3_Metastasis_filtered_clonal
browser position chr11:105941215-106021748
track name=same/77_482-3a-Met1/metastasis.Map3k3 visibility=2 description="77_482-3a-Met1 / same / metastasis" color=0,0,205
chr11 105948356 105948357 intron_1
track name=same/77_483-3a-Met2/metastasis.Map3k3 visibility=2 description="77_483-3a-Met2 / same / metastasis" color=0,0,205
chr11 105948356 105948357 intron_1
track name=same/77_486-3a-Met5/metastasis.Map3k3 visibility=2 description="77_486-3a-Met5 / same / metastasis" color=0,0,205
chr11 105948356 105948357 intron_1
track name=same/77_487-3a-Met6/metastasis.Map3k3 visibility=2 description="77_487-3a-Met6 / same / metastasis" color=0,0,205
chr11 105948356 105948357 intron_1
UCSC-track_Fbxw4_primary_filtered_subclonal
track name=opp/89_688-2R/primary.Fbxw4 visibility=2 description="89_688-2R / opp / primary" color=176,23,31
chr19 45700782 45700783 intron_5
UCSC-track_Fbxw4_metastasis_ Filtered_subclonal
track name=opp/89_689-3a-Met1/metastasis.Fbxw4 visibility=2 description="89_689-3a-Met1 / opp / metastasis" color=176,23,31
chr19 45700782 45700783 intron_5
track name=opp/89_690-3a-Met2/metastasis.Fbxw4 visibility=2 description="89_690-3a-Met2 / opp / metastasis" color=176,23,31
chr19 45700782 45700783 intron_5
track name=opp/89_691-3a-Met3/metastasis.Fbxw4 visibility=2 description="89_691-3a-Met3 / opp / metastasis" color=176,23,31
chr19 45700782 45700783 intron_5
track name=opp/89_692-3a-Met4/metastasis.Fbxw4 visibility=2 description="89_692-3a-Met4 / opp / metastasis" color=176,23,31
chr19 45700782 45700783 intron_5
track name=opp/89_693-3a-Met5/metastasis.Fbxw4 visibility=2 description="89_693-3a-Met5 / opp / metastasis" color=176,23,31
chr19 45700782 45700783 intron_5
track name=opp/89_694-3a-Met6/metastasis.Fbxw4 visibility=2 description="89_694-3a-Met6 / opp / metastasis" color=176,23,31
chr19 45700782 45700783 intron_5
UCSC-track_Plag1_primary_filtered_subclonal
track name=same/30_580-4R1/primary.Plag1 visibility=2 description="30_580-4R1 / same / primary" color=0,0,205
chr4 3864145 3864146 intron_1
chr4 3864148 3864149 intron_1
chr4 3864149 3864150 intron_1
track name=same/30_581-4R2/primary.Plag1 visibility=2 description="30_581-4R2 / same / primary" color=0,0,205
chr4 3864145 3864146 intron_1
chr4 3864148 3864149 intron_1
chr4 3864149 3864150 intron_1
UCSC-track_Plag1_metastasis_ Filtered_subclonal
track name=same/30_585-3b-Met1/metastasis.Plag1 visibility=2 description="30_585-3b-Met1 / same / metastasis" color=0,0,205
chr4 3864148 3864149 intron_1
chr4 3864149 3864150 intron_1
track name=same/30_586-3b-Met2/metastasis.Plag1 visibility=2 description="30_586-3b-Met2 / same / metastasis" color=0,0,205
chr4 3864148 3864149 intron_1
chr4 3864149 3864150 intron_1
track name=same/30_587-3b-Met3/metastasis.Plag1 visibility=2 description="30_587-3b-Met3 / same / metastasis" color=0,0,205
chr4 3864148 3864149 intron_1
chr4 3864149 3864150 intron_1
track name=same/30_588-3b-Met4/metastasis.Plag1 visibility=2 description="30_588-3b-Met4 / same / metastasis" color=0,0,205
chr4 3864148 3864149 intron_1
chr4 3864149 3864150 intron_1
track name=same/30_589-3b-Met5/metastasis.Plag1 visibility=2 description="30_589-3b-Met5 / same / metastasis" color=0,0,205
chr4 3864148 3864149 intron_1
chr4 3864149 3864150 intron_1
Notes: two distict primary tumors have 3 identical CIS, 2 of which appear in five different metastases in the same mouse #30 which also show primary-metastasis clonality in stat5b CISs
