# Supplementary material for: Distinct shared and compartment-enriched oncogenic networks drive primary versus metastatic breast cancer
Source: Nat Commun. 2023 Jul 18;14:4313. doi: 10.1038/s41467-023-39935-y (PMC10354065; doi:10.1038/s41467-023-39935-y)
Supplement: Supplementary file 6 — Source Data [file 41467_2023_39935_MOESM6_ESM.xlsx]

## Sheet: Fig. 1c (PCR)
Fig. 1c
PCR based genotyping

## Sheet: Fig 5d (image)
					Fig. 5d – left, center							Fig. 5d – right

## Sheet: Fig. 5f (image)
				Fig. 5f

## Sheet: Fig. 5e (raw data)
MDA_MB-436							MDA-MB-231							MDA-MB468
	0	6	24	48				0	6	12	24				0	6	12	24	48
Empty	100	117.092	85.99	81.9244			FBXW7	100	58.5153	37.9713	1.67757			cdc	100	101.238	97.7425	96.3362	86.0372
	100	92.1219	114.758	94.2277				100	78.8345	56.6176	18.555				100	92.7355	92.0921	89.4204	81.5479
	100	100.833	95.9521	81.04				100	67.0028	50.4971	22.3373				100	100.588	90.8127	90.5629	79.0334
	100	126.031	104.952	77.9704											100	100.331	98.6821	96.8093	91.6733
							CDC42BPA	100	58.3772	33.5499	0			empty	100	99.1598	97.9957	93.1935	92.1896
CDC42BPA	100	110.378	89.9021	71.9557				100	56.6159	32.8125	0.793702				100	94.3449	94.5789	84.8614	73.3154
	100	92.5808	62.4259	50.4296				100	59.068	23.7784	0				100	93.7722	91.145	88.0889	75.5694
	100	99.6538	72.7407	58.3893											100	98.0365	95.092	91.8602	76.1435
	100	106.79	88.8189	66.0737			EMPTY	100	75.4439	63.1399	40.4008
								100	69.9436	56.1635	39.2625			fbxw	100	105.173	98.9589	98.383	97.495
								100	74.7984	54.4079	38.518				100	93.0323	91.5928	87.154	81.2022
FBXW7	100	79.3264	87.8336	60.1427											100	104.563	102.517	97.2609	99.1046
	100	112.699	61.0192	41.1365			MTMR3	100	81.0792	66.7097	46.2152				100	94.031	94.8232	92.6273	86.4035
	100	103.619	82.2257	66.067				100	65.0857	49.2897	24.4581
	100	109.389	79.2822	59.176				100	77.7476	63.2898	42.4105			mtmr	100	103.315	102.148	97.1414	96.2858
															100	93.0323	91.5928	87.154	81.2022
							SRGAP2	100	81.2512	68.7878	44.3237				100	97.8645	93.1446	95.2564	81.3341
MTMR3	100	94.0165	84.1914	79.0172				100	75.7111	63.2804	36.6461				100	94.031	94.8232	92.6273	86.4035
	100	106.39	90.2176	87.8241				100	80.9235	66.3417	42.1523
	100	101.862	91.2573	82.8101										srg	100	98.3956	97.0547	96.8627	94.4764
	100	97.2733	99.8347	93.4409											100	93.8942	93.9604	87.7947	79.9286
															100	100.816	100.92	103.187	88.97
															100	94.6897	95.6037	93.226	86.3774
SRGAP2	100	107.312	94.9572	80.4879
	100	97.7599	81.911	85.295
	100	94.431	81.3917	73.6946
	100	110.145	89.9327	79.4221

## Sheet: Fig. 5f(western)
	Empty		CD42BPA KD		Empty		CD42BPA KD		Empty		CD42BPA KD		Empty		CD42BPA KD		Empty		CD42BPA KD
Fasudil (25 uM)	-	+	-	+	-	+	-	+	-	+	-	+	-	+	-	+	-	+	-	+
CDC42BPA	100.865	131.5	43.4516	32.2929	102.245	112.954	33.8426	32.7827	101.384	120.314	31.4638	32.1769	97.5271	102.18	28.6514	26.3564	97.9777	120.578	33.5496	26.4763
c-Myc	96.5854	109.772	122.714	146.217	108.838	130.799	111.583	102.006	97.3673	124.454	113.697	148.697	90.5398	72.1519	60.2841	83.4533	106.67	167.932	69.9578	119.537
cycline E	95.3855	90.8593	86.8833	88.7822	110.153	107.433	102.223	109.872	99.6863	99.4544	100.225	96.8611	98.6869	129.754	121.043	150.217	96.0878
p-MLC2	104.152	79.5565	120.872	101.167	102.233	79.2614	81.4724	65.2326	92.2034	48.3229	86.4832	144.953	101.412
Total MLC2	107.685	82.6924	89.6619	128.482	99.9138	132.674	109.384	113.331	97.1404	83.1259	90.8538	113.278	95.2607	80.2183	82.7641	94.2028
Tubulin	97.8477	102.922	101.671	99.829	102.543	108.946	104.214	113.162	102.298	89.6409	95.0547	91.6687	99.4628	95.5677	97.3892	95.5117	97.8477	102.922	101.671	99.829

## Sheet: Fig. 5f(scratch assay)
	Empty				CDC42BPA KD
Fasudil (25 uM)	-		+		-		+
Incubation time (hr)	0	48	0	48	0	48	0	48
	88.532	59.6003	99.2002	56.685	104.823	11.2693	104.436	50.1999
	102.124	65.189	101.592	48.8038	108.646	6.05425	105.592	32.4817
	101.347	69.6727	100.294	51.6134	109.389	1.0669	108.512	24.3069
	97.0423	52.6047	106.544	73.7279	88.8906	0	97.8683	47.5296
	102.825	47.4457	106.956	75.6573	95.5352	0	96.4477	27.1846
	105.13	57.6862	107.009	76.1385	101.92	4.80776	96.0903	39.5077
	96.8432	54.4097	94.7104	42.2342	89.9589	0	95.2878	8.29738
	102.785	40.682	87.4747	40.3352	99.1983	0	101.734	31.7128
	103.371	42.1412	96.2201	45.7568	101.64	0	94.0319	46.0242

## Sheet: Fig 5g(scratch assay)
MDA-MB-157							MDA-MB-231							HCC1954							JIMT1
SCRAM 0h	RB KD 0h	SCRAM 12h	RB KD 12h	SCRAM 24h	RB KD 24h		SCRAM 0h	RB KD 0h	SCRAM 12h	RB KD 12h	SCRAM 24h	RB KD 24h		SCRAM 0h	RB KD 0h	SCRAM 12h	RB KD 12h	SCRAM 24h	RB KD 24h		SCRAM 0h	RB KD 0h	SCRAM 12h	RB KD 12h	SCRAM 18h	RB KD 18h
100	100	61.953	82.2751	25.9107	73.2418		100	100	75.1192	44.1234	43.3019	1.58525		100	100	30.5227	27.6574	18.0464	21.6416		100	100	28.088	48.6385	15.1838	26.989
100	100	84.6703	93.579	63.6839	87.0128		100	100	71.7154	40.5645	50.2641	5.21727		100	100	61.4162	41.9742	64.7909	23.5647		100	100	67.3078	29.5666	56.7822	5.34886
100	100	71.6703	81.579	52.6839	77.0128		100	100	75.4198	47.7167	58.5499	1.96303		100	100	57.3311	42.021	34.6218	23.6257		100	100	43.3392	43.5979	23.3706	32.2604
														100	100	45.0436	23.5449	34.4637	14.6609		100	100	27.6664	35.1114	16.2859	15.5004
														100	100	45.1226	47.1334	40.8493	44.8606		100	100	47.8202	11.8414	35.9458	1.37512
														100	100	37.5992	41.7908	28.968	23.9845		100	100	32.3718	9.52506	19.1106	0.974394
														100	100	59.7924	32.0924	65.8579	24.8571		100	100	38.6396	27.8456	29.1153	11.4624
														100	100	70.6637	53.9199	64.6314	47.3394		100	100	18.7382	20.8957	0.456177	21.3002
														100	100	54.7407	47.879	39.0362	33.2481		100	100	56.1759	56.0364	51.3088	38.0574
																					100	100	31.3935	22.3651	14.394	6.91303

## Sheet: Fig. 6
	Fig. 6A MDA-231 - jitter plot
	231						MCF-7
	GFP	FBX	NEG				GFP	FBX	NEG
	1.061	0.799	0.1				0.539	0.232	0.174
	1.198	0.828	0.08				0.797	0.313	0.231
	1.226	0.791	0.082				0.622	0.189
	1.281	0.838	0.092				0.71	0.415
	1.1915	0.814				ave	0.667	0.28725
		0.00022705				P value		0.00224774
	Fig. 6B
	52	218
	36	231
	61	210
	49.6667	219.667
	12.6623	10.5987
ttest		5.81201e-05	p<0.0001 prism
	0.0061821
	Fig 6C (2 time points)		representative of 3					similar results in 468 bt549 - n=3 for each
			MDA-MB-231
		ctrol			FBXW4
		GFP O hr	GFP 16 hr	GFP 24 hr	FBX 0 hr	FBX 16 hr	FBX 24 hr
	1	33799	16154	9318	35112	18244	11061
	2	45747	16722	8592	37767	23605	18347
	3	32785	7931	4515	40248	17613	11635
	4	34186	12606	4698	39658	15964	14581
	5	37074	11624	9118	37773	20162	15283
	6	36647	12718	7855	38202	23468	14593
	7	36974	16612	7992	30592	23693	14817
	8	34867	10991	12923	34792	19913	16697
	9	37368	22274	7154	58740	20496	14725
	10	35552	10539	6548	42943	21752	15588
	11	34742	12171	9237	40161	22853	10734
	12	25466	13246	8778	30081	23964	13867
	AVE	35433.9	13632.3	8060.67	38839.1	20977.2	14327.3
	STEDEV	4553.26	3774.55	2247.39	7354.48	2687.92	2253.28
	Fig. 6D	MCF7		Representative of 5 experiments
		EV	sh FBX1	sh FBX2	sh FBX3	Neg
		0.617	0.744	0.819	0.764	0.083
		0.618	0.731	0.818	0.774	0.081
		0.624	0.741	0.835	0.868	0.082
		0.634	0.785	0.899	0.911	0.08
	Ave	0.62325	0.75025	0.84275	0.82925	0.0815
	ttest		5.3754e-05	2.9767e-05	0.00126105
				Representative of3 experiments
	Fig. 6E
	siRNA-CTL		0HR		siRNA-FBXW4		0HR		siRNA-CTL		48HR		siRNA-FBXW4
			Area			Area					Area
			44275			52219					41072
			45679			49862					35747
			48415			52310					40812
			44963			51118					39956
			48487			44629					36252
			48908			49589					40027
			52987			53593					42265
			47585			49271					38507
			50563			50959					43137
			47806			44728					31178
			48405			49960					35416
			48586			49787					40998
			46468			48467					42149
			46798			44609					45069
			43335			48219					39779
			45027			46786					40072
						41529					42247
						48175					43784
						49189					39873
											39132
											37643
											43742
	Average		47392.9			48684.2
											39948
	Fig 6J				Representtaive of 3 expriments in triplicates
		WDR33 ORF IN 231 LUC
				WDR33	WDR33
		EV	EV	ORF	ORF	VE
		0.46	0.55	0.676	0.743
		0.445	0.458	0.629	0.637
		0.514	0.502	0.631	0.691
		0.473	0.503333	0.645333	0.690333	Average
		0.0362905	0.0460145	0.0265769	0.0530031
	Fig 6K top MTT representative of 4 in quadriplates
		468 cells
			WDR33
		ev	shRNA	Neg
		0.743	0.585	0.194
		0.727	0.624	0.245
		0.676	0.577	0.264
		0.677	0.574	0.156
	Fig. 6K bottom Wound area
			wdr33 shRNA 468 vs EV MDA_MB468
			ev 0	EV16 hr					sh wdr 0 hr	sh wdr 16 hr
	44952.8	1.04	46666	10889	0.23		50502.4	1.08	54585	14261	0.26
	44952.8	1.02	45650	10564	0.23		50502.4	1	50745	11992	0.24
	44952.8	1	44979	12613	0.28		50502.4	0.9	45399	11598	0.26
	44952.8	0.95	42697	12267	0.29		50502.4	0.93	46773	11815	0.25
	44952.8	1	45144	11961	0.26		50502.4	1.05	53116	14456	0.27
	44952.8	0.96	43124	8620	0.2		50502.4	1.07	54171	10890	0.2
	44952.8	1	44965	15050	0.33		50502.4	0.95	48009	14857	0.31
	44952.8	0.98	44218	12162	0.28		50502.4	1.01	51221	14553	0.28
	44952.8	1.02	45972	9304	0.2		50502.4	1	50502.4	13052.8	0.26
	44952.8	1.03	46113	7947	0.17
	44952.8	1	44952.8	11137.7	0.25

## Sheet: Fig. 8b-1
Time (hrs)	ControlDmax						Tivantinib (0.5uM)						Tivantinib (0.5uM) + MK1775 (0.125uM)						MK1775 (0.125uM)
4	1.10662	1.07181	1.22059	1.05754	1.12047	1.10381	1.02838	1.0642	1.0664	1.07578	1.05946	1.09366	1.08213	1.04977	1.03797				1.05612	1.13723	1.06313	1.11017	1.07591	1.13
8	1.19634	1.149	1.22476	1.15379	1.2188	1.20554	1.11128	1.13315	1.11355	1.15417	1.14081	1.15955	1.1454	1.15492	1.08046				1.16071	1.24359	1.18506	1.1262	1.13182	1.18847
12	1.30576	1.13783	1.31664	1.26385	1.27567	1.30754	1.19447	1.21747	1.23263	1.24479	1.22327	1.20976	1.20992	1.18832	1.11262				1.26104	1.31559	1.28004	1.2347	1.27717	1.30212
16	1.41859	1.32705	1.41343	1.31749	1.35567	1.40977	1.28576	1.33595	1.28753	1.28037	1.285	1.34494	1.2624	1.22376	1.16319				1.3945	1.4269	1.3457	1.31183	1.32258	1.35634
20	1.48986	1.37914	1.4563	1.43248	1.50852	1.50796	1.34285	1.36239	1.34723	1.32546	1.41476	1.41619	1.30215	1.3007	1.17655				1.44586	1.47608	1.42048	1.37083	1.4042	1.46342
24	1.54999	1.40631	1.58187	1.52894	1.52979	1.58484	1.42243	1.47814	1.50163	1.48079	1.43929	1.4915	1.35868	1.35392	1.26479				1.52126	1.57194	1.49997	1.48081	1.48333	1.49325
28	1.63701	1.45755	1.67091	1.65217	1.73029	1.68869	1.53029	1.51866	1.46107	1.53277	1.54449	1.50787	1.36734	1.38406	1.32813				1.56512	1.66591	1.54783	1.69852	1.60896	1.53758
32	1.6792	1.57239	1.79103	1.75563	1.72454	1.75292	1.62038	1.58001	1.61176	1.58545	1.60915	1.64638	1.50062	1.44149	1.42836				1.70179	1.80266	1.58963	1.58419	1.61442	1.66302
36	1.78623	1.76309	1.88815	1.74746	1.78363	1.94936	1.71629	1.71436	1.69408	1.62834	1.63948	1.73933	1.5672	1.55949	1.46866				1.74295	1.80093	1.7284	1.6906	1.65644	1.7304
40	1.84372	1.91026	1.98257	1.84345	1.85734	1.97612	1.78127	1.78729	1.82614	1.73458	1.76998	1.89411	1.58671	1.56078	1.47042				1.82295	1.87785	1.74671	1.78898	1.81521	1.84808
44	2.03223	1.93703	1.98146	2.02937	2.07308	2.13348	1.87552	1.85912	1.85266	1.8775	1.87956	2.00802	1.69136	1.6621	1.5494				1.89931	1.92538	1.86435	1.82884	1.86857	1.85505
48	2.0226	1.97269	2.11747	2.18741	2.14207	2.20953	1.93098	1.94211	1.90192	1.98183	1.98771	2.05301	1.69247	1.7321	1.562				2.02168	2.04637	1.97379	1.94117	1.98917	1.97334
52	2.33101	2.1551	2.31918	2.27735	2.13646	2.37672	2.10431	2.03614	2.12051	2.02671	2.12642	2.20355	1.80394	1.76764	1.59616				2.15234	2.15966	2.03832	2.06782	2.09807	2.00484
56	2.26281	2.37383	2.4839	2.49664	2.38871	2.58844	2.10998	2.24408	2.26451	2.16352	2.26713	2.27132	1.7969	1.84063	1.70527				2.27357	2.18978	2.13881	2.13346	2.16995	2.1738
60	2.44567	2.36875	2.69502	2.51433	2.48229	2.41712	2.38072	2.3668	2.38891	2.33654	2.28876	2.31325	1.87108	1.84266	1.8096				2.31155	2.42299	2.23831	2.31373	2.31521	2.29791
64	2.59289	2.73918	2.64441	2.67373	2.64957	2.62928	2.46406	2.46149	2.48544	2.42403	2.41571	2.55975	1.9299	1.8322	1.80228				2.30962	2.55735	2.33855	2.49897	2.41342	2.37716
68	2.77046	2.79132	2.74813	2.86947	2.87842	2.94536	2.71479	2.6263	2.66725	2.4654	2.42936	2.85706	2.0001	1.98018	1.91515				2.5237	2.62704	2.34592	2.47989	2.28984	2.46976
72	2.97551	3.06962	2.79519	3.07557	3.15879	3.09074	2.90816	2.73503	2.84461	2.66104	2.65332	2.98352	2.11931	2.05719	2.07772				2.64063	2.75438	2.52671	2.42561	2.61923	2.62712
76	3.24183	3.28205	3.08857	3.50803	3.31019	3.3328	3.11277	3.05532	2.85703	2.78085	2.75508	2.97601	2.11301	2.06005	2.04326				2.81842	2.80556	2.7397	2.65145	2.56484	2.84947
80	3.13488	3.14643	3.33581	3.30142	3.46097	3.54165	3.19623	2.99097	3.04826	3.04841	2.95818	3.1839	2.16128	2.14972	2.11681				2.7868	3.03876	2.76902	2.86166	2.76187	2.86154
84	3.74756	3.31174	3.3001	3.43278	3.63694	3.68262	3.47405	3.44774	3.26256	3.14898	2.89505	3.20332	2.1666	2.28584	2.20535				3.11044	3.28755	2.57842	3.1498	2.79446	2.89144
88	3.50984	3.91164	3.61282	3.89834	3.56365	3.86262	3.53001	3.49187	3.6274	3.34572	3.30214	3.50726	2.27889	2.2698	2.19754				3.21707	3.297	3.02396	2.95773	2.74859	3.07279
Note: Numbers in tabs for Fig 8 and suppl Fig S11 go from left to right in the figures. For example: -1 is the first figure to the left; -2 is second from the left, etc.

## Sheet: Fig. 8b-2
Time (hrs)	ControlDmax						Tivantinib (0.5uM)						Tivantinib (0.5uM) + Alisertib (1.25uM)						Alisertib (1.25uM)
4	1.10662	1.07181	1.22059	1.05754	1.12047	1.10381	1.02838	1.0642	1.0664	1.07578	1.05946	1.09366	1.11614	1.00981	1.08659				1.09249	1.0598	1.11848	1.08761	1.11209	1.10967
8	1.19634	1.149	1.22476	1.15379	1.2188	1.20554	1.11128	1.13315	1.11355	1.15417	1.14081	1.15955	1.18698	1.11671	1.16673				1.13398	1.15397	1.15456	1.19377	1.17225	1.16608
12	1.30576	1.13783	1.31664	1.26385	1.27567	1.30754	1.19447	1.21747	1.23263	1.24479	1.22327	1.20976	1.2217	1.14695	1.23542				1.17492	1.1542	1.22707	1.18701	1.23149	1.18051
16	1.41859	1.32705	1.41343	1.31749	1.35567	1.40977	1.28576	1.33595	1.28753	1.28037	1.285	1.34494	1.27134	1.19508	1.24077				1.20417	1.15111	1.29904	1.19677	1.21207	1.1913
20	1.48986	1.37914	1.4563	1.43248	1.50852	1.50796	1.34285	1.36239	1.34723	1.32546	1.41476	1.41619	1.28835	1.21727	1.23413				1.22041	1.19573	1.29911	1.23653	1.26776	1.22375
24	1.54999	1.40631	1.58187	1.52894	1.52979	1.58484	1.42243	1.47814	1.50163	1.48079	1.43929	1.4915	1.2256	1.21231	1.26469				1.22257	1.20664	1.29385	1.27596	1.2577	1.18944
28	1.63701	1.45755	1.67091	1.65217	1.73029	1.68869	1.53029	1.51866	1.46107	1.53277	1.54449	1.50787	1.26188	1.19779	1.22993				1.1992	1.23023	1.27864	1.22252	1.26627	1.2182
32	1.6792	1.57239	1.79103	1.75563	1.72454	1.75292	1.62038	1.58001	1.61176	1.58545	1.60915	1.64638	1.27872	1.22515	1.28386				1.22595	1.26842	1.30691	1.38918	1.31285	1.22481
36	1.78623	1.76309	1.88815	1.74746	1.78363	1.94936	1.71629	1.71436	1.69408	1.62834	1.63948	1.73933	1.32431	1.24622	1.37363				1.24336	1.27684	1.40329	1.3786	1.35513	1.26792
40	1.84372	1.91026	1.98257	1.84345	1.85734	1.97612	1.78127	1.78729	1.82614	1.73458	1.76998	1.89411	1.32599	1.32894	1.37825				1.30871	1.23941	1.35687	1.2937	1.32617	1.28994
44	2.03223	1.93703	1.98146	2.02937	2.07308	2.13348	1.87552	1.85912	1.85266	1.8775	1.87956	2.00802	1.36294	1.37405	1.42951				1.34078	1.24893	1.49489	1.42298	1.47124	1.35797
48	2.0226	1.97269	2.11747	2.18741	2.14207	2.20953	1.93098	1.94211	1.90192	1.98183	1.98771	2.05301	1.52878	1.39072	1.46199				1.34887	1.33921	1.41661	1.37452	1.47461	1.39034
52	2.33101	2.1551	2.31918	2.27735	2.13646	2.37672	2.10431	2.03614	2.12051	2.02671	2.12642	2.20355	1.50522	1.41252	1.47465				1.35115	1.32458	1.48182	1.37658	1.45643	1.33984
56	2.26281	2.37383	2.4839	2.49664	2.38871	2.58844	2.10998	2.24408	2.26451	2.16352	2.26713	2.27132	1.50506	1.63268	1.54725				1.38633	1.41909	1.45543	1.40762	1.47338	1.41092
60	2.44567	2.36875	2.69502	2.51433	2.48229	2.41712	2.38072	2.3668	2.38891	2.33654	2.28876	2.31325	1.48352	1.43267	1.49946				1.40609	1.33516	1.45419	1.48974	1.4825	1.41825
64	2.59289	2.73918	2.64441	2.67373	2.64957	2.62928	2.46406	2.46149	2.48544	2.42403	2.41571	2.55975	1.4624	1.53101	1.47686				1.51336	1.4298	1.45859	1.52729	1.48554	1.4475
68	2.77046	2.79132	2.74813	2.86947	2.87842	2.94536	2.71479	2.6263	2.66725	2.4654	2.42936	2.85706	1.51976	1.52223	1.49451				1.40451	1.38676	1.47159	1.47399	1.45531	1.47954
72	2.97551	3.06962	2.79519	3.07557	3.15879	3.09074	2.90816	2.73503	2.84461	2.66104	2.65332	2.98352	1.57748	1.44439	1.52469				1.46651	1.44999	1.59033	1.54624	1.51548	1.5663
76	3.24183	3.28205	3.08857	3.50803	3.31019	3.3328	3.11277	3.05532	2.85703	2.78085	2.75508	2.97601	1.57943	1.50415	1.60046				1.47996	1.44004	1.63652	1.69894	1.67249	1.49535
80	3.13488	3.14643	3.33581	3.30142	3.46097	3.54165	3.19623	2.99097	3.04826	3.04841	2.95818	3.1839	1.5815	1.57839	1.72571				1.54159	1.51518	1.55294	1.52571	1.57433	1.50545
84	3.74756	3.31174	3.3001	3.43278	3.63694	3.68262	3.47405	3.44774	3.26256	3.14898	2.89505	3.20332	1.6131	1.52707	1.60654				1.53521	1.51418	1.68449	1.77723	1.6345	1.60257
88	3.50984	3.91164	3.61282	3.89834	3.56365	3.86262	3.53001	3.49187	3.6274	3.34572	3.30214	3.50726	1.69639	1.68939	1.72687				1.69504	1.58414	1.66895	1.52386	1.68235	1.55304

[truncated: 35 more sheets: Fig. 8b-3, Fig. 8b-4, Fig. 8c-1, Fig. 8c-2, Fig. 8c-3, Fig. 8c-4, Suppl. Fig S7b, Suppl. Fig S7c, Suppl Fig S7d, Suppl Fig S8c, S11a-top1, S11a-top2, S11a-top3, S11a-mid1, S11a-mid2, S11a-bot1, S11b-1, S11b-2, S11c-top1, S11c-top2 …]
